# Supplementary material for: Time-course changes in mental distress and their predictors in response to the coronavirus disease 2019 (COVID-19) pandemic: A longitudinal multi-site study of hospital staff
Source: PLoS One. 2023 Oct 5;18(10):e0292302. doi: 10.1371/journal.pone.0292302 (PMC10553228; doi:10.1371/journal.pone.0292302)
Supplement: S1 File — (XLSX) [file pone.0292302.s004.xlsx]

## Sheet: data sheet
ID	time	gender	occupation	K6	FCV19	STAI_Tait	STAI_Stage	frontline
001	1	0	Doctor	0	17	45	4	1
001	2			0	15			1
001	3			0	10			1
001	4			0	9			1
001	5			0	7			1
001	6			0	7			1
001	7			0	7			1
001	8			0	7			1
002	1	0	Office Worker	19	19	65	5	1
002	2			16	11			0
002	3			11	11			0
003	1	1	Nurse	9	24	65	5	1
003	2			4	18			1
003	3			7	20			0
003	4			2	19			0
003	5			2	15			0
004	1	1	Dietitian	7	29	68	5	0
005	1	0	Radiological Technician	9	25	72	5	1
006	1	0	Psychiatric Social Worker	10	22	58	5	0
007	1	0	Doctor	12	14	58	5	1
008	1	1	Nurse	14	26	75	5	1
008	2			10	25			1
009	1	0	Office Worker	12	22	65	5	1
009	2			9	23			0
010	1	1	Laboratory Technician	7	26	75	5	1
011	1	0	Dietitian	5	20	56	5	0
011	2			2	24			0
011	3			0	18			0
012	1	1	Dietitian	15	35	71	5	1
013	1	0	Nurse	11	21	62	5	1
013	2			14	21			1
014	1	1	Laboratory Technician	8	27	65	5	1
015	1	0	Occupational Therapist	8	24	65	5	0
016	1	1	Occupational Therapist	6	25	59	5	0
016	2			7	21			0
016	3			4	13			0
017	1	1	Physical Therapist	3	21	53	4	1
017	2			4	20			0
018	1	1	Nurse	4	21	45	4	0
019	1	1	Nurse	7	23	56	5	1
020	1	0	Occupational Therapist	2	21	58	5	0
020	2			6	16			0
021	1	1	Nurse	14	22	72	5	0
022	1	1	Office Worker	14	25	62	5	0
022	2			10	20			0
022	3			11	19			0
022	4			9	19			0
022	5			11	17			0
023	1	1	Occupational Therapist	5	23	60	5	0
023	2			6	21			1
023	3			5	23			0
023	4			2	22			0
024	1	1	Office Worker	3	17	45	4	1
025	1	1	Physical Therapist	13	26	64	5	0
026	1	1	Care Manager	7	26	70	5	0
027	1	0	Psychologist	8	17	53	5	0
028	1	0	Care Manager	9	23	49	4	1
028	2			8	22			0
028	3			8	24			0
029	1	1	Nurse	6	21	58	5	0
030	1	1	Office Worker	4	25	56	5	0
031	1	1	Nurse	6	23	44	3	0
032	1	0	Occupational Therapist	2	18	47	4	0
032	2			6	12			0
032	3			3	9			0
033	1	1	Nurse	15	22	56	5	1
034	1	1	Nurse	0	12	41	3	1
035	1	1	Nurse	3	20	46	4	0
036	1	1	Office Worker	11	26	57	5	1
037	1	0	Doctor	6	26	55	5	1
038	1	1	Occupational Therapist	9	26	58	5	0
039	1	1	Carer	4	19	48	4	1
040	1	1	Psychologist	6	14	48	4	0
041	1	1	Carer	18	30	65	5	0
042	1	1	Carer	15	11	62	5	0
043	1	1	Carer	6	24	49	4	0
043	2			10	21			1
044	1	1	Nurse	15	24	72	5	1
045	1	1	Nurse	6	21	53	4	0
045	2			7	18			0
046	1	1	Carer	11	29	54	4	0
047	1	1	Nurse	18	34	62	5	0
048	1	1	Office Worker	2	13	42	3	0
049	1	1	Office Worker	9	23	55	5	0
050	1	1	Nurse	4	24	48	4	0
051	1	1	Carer	11	25	48	4	1
051	2			13	19			1
052	1	1	Carer	8	24	46	4	1
053	1	1	Nurse	11	27	65	5	1
053	2			9	20			1
054	1	1	Carer	11	30	51	4	0
055	1	1	Carer	19	31	70	5	1
056	1	1	Nurse	13	26	72	5	1
057	1	1	Carer	13	26	59	5	0
058	1	1	Occupational Therapist	12	28	51	4	0
058	2			9	25			0
059	1	1	Nurse	7	19	48	4	1
060	1	1	Nurse	12	17	47	4	1
061	1	1	Carer	6	28	43	3	1
062	1	0	Physical Therapist	6	19	60	5	0
063	1	1	Nurse	0	19	39	3	0
064	1	1	Carer	6	21	48	4	0
065	1	1	Occupational Therapist	9	30	64	5	1
065	2			11	25			0
066	1	0	Office Worker	2	23	42	3	0
067	1	1	Nurse	2	23	55	5	1
068	1	0	Office Worker	0	21	48	4	1
069	1	0	Physical Therapist	1	24	41	3	1
070	1	0	Physical Therapist	7	20	55	5	0
071	1	1	Occupational Therapist	2	23	48	4	1
072	1	0	Physical Therapist	0	11	47	4	0
073	1	1	Speech-Language Therapist	0	22	54	4	0
074	1	0	Radiological Technician	6	13	65	5	1
075	1	0	Office Worker	5	14	42	3	1
076	1	1	Nurse	19	9	53	4	0
076	2			18	13			0
076	3			12	12			1
077	1	1	Office Worker	4	16	32	2	0
078	1	1	Office Worker	0	10	21	1	0
079	1	1	Office Worker	0	9	33	2	1
080	1	1	Nurse	2	23	39	3	0
081	1	1	Nurse	1	22	46	4	0
082	1	1	Nurse	1	14	42	3	1
082	2			0	18			1
082	3			2	14			1
082	4			0	12			1
083	1	0	Physical Therapist	1	21	49	4	1
083	2			0	16			1
083	3			2	16			1
084	1	1	Laboratory Technician	9	20	60	5	1
085	1	1	Nurse	5	17	45	4	1
086	1	0	Pharmacist	5	17	42	3	0
086	2			5	23			0
086	3			1	21			0
087	1	0	Radiological Technician	6	18	58	5	1
087	2			3	14			0
087	3			4	14			1
088	1	1	Nurse	9	17	58	5	1
089	1	1	Nurse	2	17	50	4	0
090	1	1	Nurse	13	29	67	5	1
090	2			11	23			0
090	3			19	28			0
090	4			20	29			1
091	1	1	Nurse	6	8	45	4	1
092	1	1	Nurse	13	27	64	5	1
093	1	1	Nurse	2	13	45	4	1
093	2			3	10			0
094	1	1	Nurse	3	20	57	5	1
095	1	0	Nurse	1	14	46	4	1
095	2			0	14			1
096	1	1	Nurse	14	22	65	5	1
097	1	1	Nurse	10	16	59	5	1
097	2			3	19			0
098	1	1	Nurse	6	22	62	5	1
099	1	1	Nurse	16	23	65	5	1
100	1	1	Nurse	1	20	52	4	0
100	2			3	21			1
100	3			2	20			1
101	1	1	Nurse	10	25	64	5	1
102	1	1	Nurse	15	25	59	5	1
103	1	1	Nurse	12	26	59	5	1
104	1	1	Nurse	6	19	45	4	0
104	2			2	17			1
104	3			2	19			1
105	1	1	Nurse	0	12	43	3	1
105	2			0	15			1
105	3			1	12			1
105	4			0	12			1
106	1	1	Nurse	7	28	62	5	1
106	2			7	28			1
107	1	1	Nurse	7	16	50	4	0
107	2			8	19			0
107	3			6	19			1
107	4			8	22			1
108	1	1	Nurse	15	28	58	5	1
109	1	1	Nurse	0	24	44	3	1
109	2			0	17			1
110	1	1	Nurse	7	18	51	4	1
111	1	1	Nurse	5	26	67	5	0
111	2			2	14			1
112	1	0	Office Worker	7	19	50	4	0
113	1	1	Nurse	6	22	50	4	0
114	1	1	Nurse	3	18	39	3	1
114	2			2	12			1
114	3			4	18			1
114	4			3	20			1
114	5			0	13			1
114	6			1	13			1
114	7			6	20			1
114	8			6	17			1
114	9			0	13			1
114	10			3	21			1
115	1	1	Nurse	3	20	53	4	1
115	2			4	16			1
115	3			11	22			1
115	4			10	18			1
115	5			14	17			1
116	1	1	Nurse	3	18	46	4	1
116	2			1	10			0
116	3			1	17			1
116	4			0	16			1
116	5			1	14			1
116	6			1	14			1
116	7			0	11			1
116	8			0	10			1
116	9			0	11			0
116	10			0	14			0
116	11			0	11			1
116	12			1	12			1
116	13			0	9			1
117	1	1	Nurse	8	21	55	5	1
117	2			6	19			0
117	3			5	19			1
117	4			6	14			1
117	5			6	22			1
117	6			5	15			1
118	1	1	Nurse	3	24	58	5	1
118	2			15	30			1
119	1	1	Nurse	4	18	53	4	1
119	2			10	17			0
119	3			4	15			1
119	4			7	15			1
119	5			6	19			1
119	6			3	19			1
119	7			5	14			0
119	8			1	11			0
119	9			3	15			1
119	10			2	14			1
120	1	1	Nurse	0	19	48	4	0
120	2			0	17			0
121	1	1	Nurse	2	20	43	3	1
122	1	1	Nurse	2	17	40	3	1
122	2			1	18			1
122	3			2	14			1
122	4			2	19			1
122	5			2	17			1
122	6			1	13			1
122	7			3	17			1
122	8			0	16			1
122	9			2	17			1
122	10			2	19			0
122	11			0	12			0
122	12			1	15			1
122	13			1	15			1
122	14			0	13			1
123	1	1	Nurse	3	17	62	5	1
123	2			7	24			0
123	3			12	24			0
124	1	1	Nurse	2	16	40	3	1
125	1	1	Nurse	0	19	44	3	1
126	1	1	Nurse	3	24	50	4	1
126	2			5	22			0
126	3			6	23			1
126	4			7	25			1
126	5			11	28			1
126	6			7	24			1
127	1	1	Nurse	7	23	49	4	1
128	1	1	Nurse	0	14	45	4	1
128	2			0	10			1
128	3			7	20			1
128	4			3	14			1
128	5			9	21			1
128	6			0	11			1
128	7			6	18			0
129	1	1	Nurse	2	10	47	4	1
130	1	1	Nurse	0	7	25	2	1
131	1	1	Psychologist	2	19	37	3	0
131	2			2	17			1
132	1	1	Psychologist	13	26	67	5	0
133	1	1	Nurse	14	29	79	5	0
134	1	0	Physical Therapist	6	23	63	5	0
135	1	0	Doctor	11	19	54	5	1
136	1	0	Office Worker	7	25	56	5	1
137	1	1	Nurse	12	19	62	5	1
138	1	0	Office Worker	21	19	72	5	0
139	1	0	Doctor	0	9	25	2	0
139	2			0	11			0
140	1	1	Nurse	6	14	56	5	0
141	1	0	Laboratory Technician	14	19	59	5	0
142	1	0	Doctor	8	17	57	5	1
143	1	0	Doctor	0	9	33	3	1
144	1	1	Psychologist	6	20	63	5	0
144	2			9	22			0
144	3			6	19			0
145	1	0	Office Worker	2	16	56	5	0
146	1	0	Pharmacist	0	13	41	3	1
146	2			0	11			1
147	1	1	Nurse	14	13	66	5	1
148	1	0	Laboratory Technician	7	24	46	4	1
149	1	0	Radiological Technician	11	26	53	5	0
150	1	0	Doctor	2	11	43	3	1
151	1	1	Pharmacist	3	23	52	4	0
152	1	0	Doctor	12	22	56	5	1
153	1	1	Nurse	12	19	67	5	0
154	1	1	Social Worker	18	27	72	5	0
155	1	1	Office Worker	18	26	76	5	0
156	1	1	Nurse	0	12	33	2	1
157	1	1	Nurse	14	21	70	5	1
158	1	1	Nurse	13	30	65	5	1
158	2			15	31			1
159	1	1	Nurse	11	29	66	5	1
160	1	1	Pharmacist	11	10	60	5	1
160	2			9	14			0
161	1	1	Nurse	16	19	70	5	1
162	1	1	Nurse	8	23	67	5	1
162	2			13	18			1
163	1	1	Nurse	17	25	60	5	1
164	1	1	Nurse	7	23	64	5	1
164	2			8	20			1
165	1	0	Doctor	3	12	46	4	1
165	2			5	11			1
165	3			3	8			1
165	4			1	9			1
165	5			6	9			1
165	6			4	7			1
165	7			3	10			1
165	8			3	13			1
165	9			8	7			1
165	10			4	9			0
165	11			5	8			1
165	12			4	13			1
165	13			5	19			1
165	14			4	20			1
165	15			12	13			1
165	16			3	12			1
165	17			3	13			1
165	18			3	13			1
165	19			3	13			1
165	20			3	10			1
166	1			3	18
166	2			5	18			1
166	3			5	17			1
166	4			4	16			1
166	5			4	14			1
166	6			1	16			1
166	7			6	22			1
166	8			3	14			0
166	9			0	11			0
167	1			19	19
168	1			1	13
168	2			1	14			1
168	3			0	12			1
168	4			4	13			1
168	5			0	12			1
168	6			3	10			0
169	1			11	23
169	2			18	23			1
169	3			15	21			1
169	4			11	24			1
169	5			13	25			1
169	6			14	24			0
169	7			14	24			1
169	8			16	23			1
169	9			15	21			0
169	10			19	25			1
169	11			16	26			1
170	1			0	15
170	2			0	13			1
170	3			3	21			1
171	1			7	27
171	2			5	26			1
171	3			7	25			1
171	4			13	19			1
171	5			6	19			1
172	1			0	14			0
172	2			0	9			0
173	1			11	26			0
173	2			7	18			0
173	3			7	22			1
173	4			9	19			1
173	5			8	17			1
173	6			12	23			1
173	7			9	17			1
173	8			11	19			1
173	9			9	18			0
173	10			8	19			1
173	11			7	18			1
173	12			5	19			1
173	13			6	16			1
173	14			8	14			0
174	1			5	16			1
174	2			6	14			0
174	3			9	14			1
174	4			9	12			1
174	5			3	15			0
174	6			10	14			1
174	7			4	12			0
174	8			4	13			0
174	9			4	12			0
174	10			3	14			1
174	11			3	12			0
174	12			2	13			0
174	13			4	10			0
174	14			3	10			0
174	15			2	10			0
174	16			2	9			0
174	17			4	10			0
175	1			1	14			0
175	2			2	19			0
175	3			3	15			1
176	1			12	24			0
176	2			9	23			1
176	3			10	24			1
176	4			9	28			1
177	1			0	16			1
177	2			0	17			1
177	3			0	11			1
177	4			0	13			1
177	5			0	12			0
178	1			1	16			0
178	2			0	21			1
178	3			1	14			1
178	4			0	14			0
178	5			2	12			0
178	6			3	14			1
178	7			1	14			0
178	8			1	7			0
178	9			1	13			0
178	10			2	12			1
179	1			4	19			1
180	1			2	17			0
180	2			2	16			0
181	1			6	23			0
181	2			5	15			1
181	3			6	22			0
181	4			7	17			1
181	5			3	12			0
181	6			7	19			1
181	7			5	14			0
181	8			8	11			0
181	9			4	16			1
181	10			5	11			0
182	1			9	13			1
182	2			9	18			1
182	3			20	21			0
182	4			11	11			1
182	5			15	16			0
182	6			11	22			1
182	7			14	15			1
183	1			0	15			1
183	2			0	15			1
183	3			1	14			1
184	1			1	18			1
184	2			2	15			1
184	3			3	17			1
184	4			3	18			1
185	1			8	20			1
185	2			9	17			1
185	3			7	18			1
185	4			7	18			1
185	5			6	18			1
185	6			11	18			1
185	7			4	15			1
185	8			2	15			0
185	9			6	14			1
185	10			8	18			1
185	11			6	16			0
185	12			3	17			0
185	13			4	13			0
185	14			3	13			0
186	1			0	8			0
186	2			0	7			1
186	3			0	10			1
186	4			0	7			1
186	5			0	8			1
186	6			0	7			1
186	7			0	7			1
186	8			0	7			1
186	9			0	8			1
186	10			0	8			1
186	11			0	7			1
186	12			0	7			1
186	13			0	7			1
186	14			0	7			1
186	15			0	8			1
186	16			0	7			1
186	17			0	7			0
187	1			10	17			0
187	2			17	16			0
187	3			13	14			0
187	4			11	13			0
187	5			8	20			1
187	6			10	17			1
187	7			7	15			0
187	8			6	12			1
187	9			9	14			0
188	1			10	20			0
188	2			7	20			1
188	3			6	15			0
188	4			5	16			1
188	5			6	11			0
189	1			22	32			0
189	2			11	22			0
189	3			10	23			0
189	4			17	22			1
189	5			8	25			0
189	6			13	22			1
189	7			16	23			1
189	8			14	17			1
189	9			14	26			1
189	10			13	25			1
189	11			15	28			1
189	12			9	26			0
190	1	0	Psychologist	5	26	49	4	0
190	2			8	21			0
190	3			6	24			0
190	4			5	22			0
191	1			15	30			1
191	2			12	19			1
191	3			18	24			1
191	4			16	22			1
191	5			15	20			1
191	6			17	17			1
191	7			16	15			1
191	8			14	12			1
191	9			17	12			1
191	10			16	13			0
191	11			16	13			0
191	12			8	9			1
191	13			9	10			1
191	14			9	9			1
191	15			10	12			1
191	16			10	11			1
191	17			14	11			1
191	18			11	9			1
191	19			16	15			1
191	20			16	11			0
192	1			1	15			1
192	2			1	14			1
192	3			1	16			1
192	4			2	16			1
192	5			1	18			1
192	6			1	17			1
192	7			2	15			1
192	8			2	16			1
192	9			1	14			1
192	10			0	15			0
192	11			1	16			0
192	12			2	17			1
192	13			2	16			1
192	14			0	11			0
193	1			5	15			1
193	2			7	22			1
193	3			7	19			1
193	4			7	15			1
193	5			8	20			1
193	6			6	21			0
193	7			5	20			0
193	8			5	23			1
193	9			3	12			0
193	10			4	13			0
194	1			4	20			1
194	2			5	18			1
194	3			8	16			1
194	4			10	25			1
194	5			7	21			1
194	6			8	18			1
195	1			12	27			1
195	2			9	25			1
195	3			6	27			0
195	4			7	23			1
195	5			13	30			1
195	6			14	25			1
196	1			1	16			1
196	2			1	15			1
196	3			1	14			1
196	4			2	13			1
196	5			1	14			1
196	6			3	15			1
196	7			3	14			1
196	8			1	11			1
196	9			1	15			1
196	10			3	15			1
196	11			7	17			1
197	1			2	15			1
197	2			7	20			1
197	3			10	17			1
197	4			5	23			1
197	5			0	12			0
198	1	0	Nurse	5	11	58	5	0
198	2			7	11			1
198	3			8	12			0
198	4			7	16			1
198	5			6	12			0
198	6			5	13			0
198	7			2	10			0
198	8			3	11			0
198	9			4	12			1
198	10			1	10			1
198	11			1	9			0
198	12			2	10			0
198	13			4	13			0
198	14			3	11			1
198	15			3	11			0
199	1	0	Doctor	3	9	47	4	1
199	2			1	7			1
199	3			2	7			1
199	4			0	7			1
199	5			0	7			1
199	6			2	7			1
199	7			1	7			1
199	8			0	7			1
199	9			0	7			1
199	10			0	7			1
199	11			0	7			1
199	12			0	7			1
199	13			0	7			1
199	14			0	7			1
199	15			0	7			1
199	16			0	7			1
199	17			0	7			1
199	18			0	7			1
199	19			0	7			1
200	1	1	Office Worker	0	9	40	3	0
200	2			0	11			1
200	3			0	11			0
201	1			8	16			0
201	2			9	17			1
201	3			0	15			1
201	4			0	9			1
201	5			2	8			0
201	6			1	9			0
201	7			10	16			0
201	8			11	14			1
201	9			5	8			0
202	1	0	Doctor	3	18	45	4	1
202	2			1	17			1
202	3			1	18			0
202	4			3	22			0
203	1			13	23			1
203	2			19	23			0
203	3			7	17			0
204	1			6	20			1
204	2			0	14			1
204	3			2	18			1
204	4			1	17			1
204	5			2	17			1
204	6			0	12			1
205	1			1	16			1
205	2			2	19			1
206	1			10	21			1
206	2			8	20			1
206	3			5	17			1
207	1			1	17			1
207	2			1	13			1
207	3			2	12			1
207	4			7	17			1
207	5			2	14			1
207	6			1	14			0
207	7			0	13			0
207	8			1	14			1
207	9			1	12			1
207	10			0	11			1
207	11			1	12			1
207	12			1	10			1
207	13			0	9			1
207	14			1	13			1
207	15			1	11			0
207	16			1	8			0
208	1			1	21			1
209	1			1	22			1
210	1	1	Nurse	7	22	53	4	1
210	2			5	24			1
210	3			5	16			1
210	4			1	13			0
210	5			1	21			0
210	6			1	14			1
210	7			0	12			1
210	8			0	11			0
211	1	1	Nurse	14	19	65	5	0
212	1	1	Nurse	3	17	37	3	0
212	2			6	19			1
212	3			3	19			1
213	1			10	21			1
214	1	1	Nurse	5	16	45	4	1
214	2			1	16			0
214	3			3	15			1
215	1	1	Nurse	5	18	45	4	1
215	2			2	18			1
215	3			7	21			1
215	4			5	20			1
215	5			8	16			1
216	1			2	11			1
216	2			1	14			0
216	3			2	8			1
216	4			0	7			1
216	5			0	8			0
216	6			0	7			0
216	7			4	16			1
216	8			0	7			1
216	9			0	7			1
216	10			0	7			0
216	11			0	7			0
216	12			0	7			0
216	13			0	7			1
216	14			0	7			0
216	15			0	7			1
217	1	1	Nurse	2	17	57	5	0
217	2			2	15			0
217	3			6	14			0
217	4			4	16			0
217	5			3	14			1
217	6			4	16			0
217	7			3	12			0
217	8			1	16			0
217	9			2	14			1
217	10			3	12			1
217	11			4	17			0
218	1			0	17			1
218	2			1	17			1
218	3			2	15			1
218	4			1	20			1
218	5			6	19			1
218	6			1	15			0
218	7			6	16			1
219	1	1	Nurse	3	20	52	4	1
219	2			4	19			1
220	1	1	Nurse	2	17	39	3	1
220	2			2	18			1
220	3			3	14			1
220	4			0	9			0
221	1			10	27			1
221	2			14	27			1
221	3			0	19			1
222	1			1	12			1
222	2			0	8			0
222	3			0	13			0
222	4			0	8			0
222	5			0	10			0
222	6			0	7			0
223	1			8	15			1
223	2			4	20			1
224	1	1	Nurse	15	20	72	5	0
224	2			6	19			0
224	3			2	17			1
224	4			0	16			1
225	1			5	17			1
225	2			1	14			0
226	1			7	21			1
227	1			24	35			1
227	2			19	28			1
228	1			3	16			1
228	2			1	17			1
228	3			6	19			1
228	4			8	15			1
228	5			0	7			1
229	1	1	Nurse	3	23	57	5	1
229	2			0	20			1
230	1	0	Laboratory Technician	5	15	48	4	1
230	2			1	12			0
231	1			3	17			0
231	2			5	18			1
231	3			3	17			0
232	1			5	10			1
232	2			1	13			0
232	3			0	8			0
232	4			2	21			0
232	5			0	11			0
232	6			5	11			0
232	7			8	9			0
232	8			2	14			1
232	9			1	11			0
232	10			7	7			0
233	1	1	Nurse	9	10	57	5	0
233	2			7	13			1
234	1			4	15			1
234	2			7	14			1
234	3			8	21			1
234	4			12	20			1
234	5			9	16			0
234	6			6	18			0
234	7			4	14			0
234	8			9	16			0
234	9			7	15			1
234	10			6	17			0
234	11			2	15			0
234	12			3	12			0
234	13			2	12			0
234	14			6	16			1
234	15			3	16			1
234	16			2	15			1
234	17			3	16			1
235	1			17	28			1
236	1	1	Nurse	4	14	58	5	1
236	2			0	19			0
236	3			7	20			0
237	1			3	18			0
237	2			1	16			0
238	1			6	23			1
239	1	1	Nurse	6	16	53	4	0
240	1			4	18			0
240	2			1	17			0
240	3			3	20			0
240	4			4	15			0
240	5			7	14			0
240	6			9	14			0
240	7			9	15			0
240	8			4	15			0
240	9			7	12			1
240	10			9	14			0
240	11			3	13			0
240	12			4	11			0
240	13			7	12			1
240	14			4	12			1
240	15			4	12			1
240	16			4	12			0
241	1			0	12			0
242	1	1	Nurse	8	24	57	5	0
243	1			5	23			0
244	1			0	25			0
244	2			2	24			0
244	3			3	18			0
245	1	1	Nurse	5	22	55	5	1
246	1			2	26			0
247	1			1	21			0
248	1	1	Nurse	2	17	57	5	1
249	1	1	Nurse	2	17	44	3	0
249	2			3	16			0
249	3			0	16			0
249	4			0	18			1
249	5			6	18			0
250	1	1	Nurse	4	19	58	5	1
250	2			4	20			0
250	3			14	24			1
251	1	1	Nurse	14	24	63	5	0
252	1	1	Nurse	0	11	42	3	1
253	1	1	Nurse	1	13	47	4	0
253	2			10	22			0
254	1			10	22			0
255	1			7	24			1
255	2			10	29			0
255	3			7	25			0
256	1	1	Nurse	3	16	46	4	0
256	2			0	15			0
257	1			11	19			0
258	1	1	Nurse	6	19	48	4	0
258	2			2	18			0
259	1	1	Nurse	2	17	38	3	1
259	2			6	18			0
259	3			4	15			0
260	1	1	Nurse	4	21	48	4	0
260	2			5	19			0
260	3			8	21			1
261	1	1	Nurse	9	9	53	4	0
261	2			7	9			0
261	3			10	7			0
261	4			10	7			0
261	5			14	9			0
261	6			17	11			0
261	7			12	11			0
261	8			13	7			0
262	1			0	16			1
263	1	1	Nurse	6	18	58	5	0
264	1			0	19			0
264	2			0	16			0
264	3			0	13			0
265	1			0	18			0
266	1			4	16			0
266	2			2	10			0
266	3			5	11			0
266	4			2	13			0
267	1			4	12			1
267	2			3	16			1
267	3			8	16			0
267	4			3	17			1
267	5			4	17			0
267	6			4	14			0
268	1	1	Nurse	5	23	56	5	0
269	1	1	Nurse	6	24	47	4	0
270	1			0	22			0
271	1	1	Nurse	1	20	31	2	0
272	1	1	Nurse	11	15	66	5	0
273	1	1	Nurse	8	17	45	4	0
274	1			0	16			0
275	1			1	15			1
276	1	1	Nurse	3	14	40	3	0
277	1			1	17			0
277	2			2	19			0
278	1			10	19			0
278	2			0	11			0
278	3			8	20			0
279	1			0	9			0
279	2			0	10			0
280	1			2	19			0
281	1	1	Nursery Teacher	5	25	49	4	0
282	1			5	29			1
282	2			3	28			0
283	1			9	21			1
284	1			5	27			0
285	1	1	Nurse	2	17	36	3	0
286	1	1	Nurse	9	21	50	4	0
286	2			15	25			0
287	1			15	25			0
288	1	1	Nurse	7	23	56	5	0
288	2			4	18			1
288	3			3	15			0
288	4			3	14			0
288	5			6	19			0
288	6			7	15			0
288	7			7	18			1
288	8			6	21			1
288	9			6	18			1
288	10			7	18			0
288	11			8	20			1
289	1	1	Nurse	3	14	49	4	1
290	1			9	19			0
291	1			12	15			0
291	2			5	22			0
291	3			5	23			0
291	4			2	14			0
291	5			2	17			0
291	6			3	16			0
291	7			4	20			0
291	8			2	16			0
291	9			2	14			0
291	10			0	7			0
291	11			3	12			0
291	12			1	13			1
291	13			1	10			0
291	14			2	15			0
292	1	1	Nurse	3	20	41	3	0
292	2			5	29			0
292	3			5	23			0
292	4			6	24			0
293	1	1	Laboratory Technician	1	25	50	4	1
293	2			5	24			1
293	3			1	24			1
293	4			2	17			0
293	5			1	15			1
293	6			0	14			1
293	7			1	23			1
293	8			0	18			0
293	9			0	22			0
293	10			0	19			0
293	11			0	23			0
294	1			9	25			0
294	2			6	24			0
294	3			8	23			1
294	4			10	21			1
295	1	1	Nurse	0	14	35	3	0
296	1			10	10			0
297	1	1	Nurse	0	19	42	3	0
297	2			1	21			0
297	3			2	26			0
298	1			3	18			1
298	2			6	22			1
299	1	1	Nurse	3	23	57	5	0
300	1	1	Nurse	7	22	74	5	0
300	2			0	12			1
300	3			0	16			1
300	4			0	9			1
301	1	1	Nurse	9	24	60	5	0
301	2			11	32			1
301	3			5	26			1
302	1			2	15			0
303	1			10	32			0
303	2			12	28			0
303	3			8	28			0
304	1	1	Nurse	4	19	50	4	0
304	2			2	17			1
304	3			7	19			1
305	1	1	Nurse	12	29	68	5	0
305	2			1	21			0
305	3			9	24			0
305	4			5	18			0
305	5			3	20			0
305	6			11	24			0
305	7			2	15			0
305	8			1	22			0
305	9			1	15			1
305	10			1	14			0
305	11			1	14			0
305	12			1	19			0
305	13			6	21			1
306	1	1	Nurse	2	16	39	3	1
306	2			7	18			1
307	1	0	Nurse	0	21	50	4	1
307	2			0	18			0
307	3			0	19			1
308	1	1	Nurse	6	22	58	5	1
308	2			4	19			1
309	1			4	21			1
310	1	1	Nurse	6	26	57	5	1
311	1	0	Nurse	12	25	52	4	1
311	2			12	22			0
311	3			9	21			1
312	1	1	Nurse	0	20	40	3	1
313	1	1	Nurse	12	28	72	5	1
314	1	1	Nurse	1	18	64	5	1
314	2			3	19			1
315	1	1	Nurse	4	19	63	5	1
315	2			3	18			0
315	3			2	17			0
316	1	1	Nurse	5	20	48	4	1
316	2			1	18			1
317	1	0	Nurse	0	16	31	2	1
318	1			0	23			1
319	1	1	Nurse	0	10	35	3	1
319	2			0	12			1
319	3			4	11			0
320	1			2	17			1
320	2			1	18			1
321	1			3	17			1
321	2			3	11			1
322	1	1	Nurse	5	19	57	5	1
323	1			6	18			1
323	2			11	17			0
323	3			6	22			1
324	1	1	Nurse	0	17	49	4	1
324	2			3	16			1
324	3			1	13			1
325	1	1	Nurse	2	25	47	4	1
326	1	1	Nurse	11	17	63	5	1
326	2			17	23			1
327	1	1	Nurse	14	14	63	5	1
327	2			7	12			1
327	3			18	18			1
327	4			8	13			1
328	1	1	Nurse	16	24	71	5	1
329	1	1	Nurse	1	18	58	5	1
330	1	1	Nurse	7	17	63	5	1
330	2			10	18			1
330	3			9	24			1
330	4			15	18			1
330	5			8	13			1
331	1	1	Nurse	10	23	53	4	1
331	2			12	20			1
332	1	1	Nurse	7	19	61	5	1
332	2			3	16			1
332	3			12	24			1
332	4			12	25			1
332	5			9	23			1
333	1	1	Nurse	0	15	38	3	1
334	1	1	Nurse	0	11	36	3	1
335	1	1	Nurse	12	23	52	4	1
336	1	1	Nurse	0	13	47	4	1
336	2			0	12			1
336	3			2	15			1
336	4			1	12			1
336	5			1	13			1
336	6			0	8			1
337	1	1	Nurse	6	23	53	4	1
337	2			4	20			1
337	3			13	28			1
337	4			7	26			1
337	5			4	24			1
338	1	1	Nurse	9	14	55	5	1
338	2			12	14			1
339	1	1	Nurse	9	26	47	4	1
340	1	1	Nurse	1	18	36	3	1
341	1	1	Nurse	1	12	30	2	1
342	1	1	Nurse	6	18	55	5	0
342	2			16	29			1
342	3			14	29			1
343	1	1	Nurse	0	13	27	2	0
343	2			0	12			1
343	3			0	13			1
343	4			6	14			1
343	5			5	10			1
344	1	1	Nurse	0	10	46	4	1
344	2			9	21			1
344	3			6	20			1
345	1	1	Nurse	6	18	48	4	1
345	2			10	24			1
346	1	0	Doctor	2	10	30	2	1
347	1	0	Laboratory Technician	0	15	39	3	0
347	2			0	17			0
347	3			0	13			1
348	1			0	12			1
349	1	0	Laboratory Technician	0	12	37	3	1
350	1			1	18			1
350	2			2	15			1
350	3			2	19			1
350	4			4	16			1
350	5			3	15			1
351	1	1	Laboratory Technician	11	20	55	5	1
351	2			6	16			0
352	1	1	Laboratory Technician	2	12	47	4	0
352	2			5	22			0
353	1			5	20			1
353	2			11	18			1
354	1	1	Nurse	3	15	43	3	1
355	1	1	Laboratory Technician	2	7	48	4	1
355	2			2	10			0
356	1	1	Office Worker	6	17	55	5	1
357	1	0	Laboratory Technician	3	19	56	5	1
358	1	0	Laboratory Technician	0	11	35	3	1
358	2			0	7			0
359	1	1	Doctor	5	13	62	5	1
360	1	1	Laboratory Technician	3	12	53	4	0
361	1	1	Doctor	0	16	48	4	1
362	1	0	Laboratory Technician	3	11	44	4	1
362	2			4	15			0
362	3			3	12			1
362	4			2	14			0
363	1	1	Doctor	9	21	60	5	0
363	2			12	23			0
363	3			9	22			0
363	4			8	18			0
363	5			11	23			1
364	1	0	Doctor	6	14	56	5	1
365	1	1	Laboratory Technician	0	9	41	3	1
366	1	1	Nurse	12	21	65	5	1
366	2			13	22			1
367	1	0	Laboratory Technician	22	33	73	5	1
368	1	0	Laboratory Technician	5	21	52	4	1
369	1	0	Laboratory Technician	0	12	33	3	1
370	1	1	Nurse	12	31	60	5	1
371	1			2	19			1
372	1	0	Laboratory Technician	0	16	38	3	0
373	1	0	Laboratory Technician	3	19	50	4	1
373	2			1	20			1
374	1	0	Laboratory Technician	7	25	70	5	1
375	1	0	Laboratory Technician	5	13	51	4	1
376	1	1	Laboratory Technician	20	19	63	5	0
376	2			21	21			0
376	3			22	21			0
377	1			0	17			1
377	2			0	21			1
378	1	0	Laboratory Technician	0	10	39	3	1
378	2			0	10			1
378	3			0	9			1
379	1	0	Laboratory Technician	8	12	58	5	1
380	1	0	Laboratory Technician	4	21	49	4	1
381	1			5	30			0
381	2			4	27			0
381	3			2	23			0
381	4			3	21			0
382	1	0	Laboratory Technician	2	19	51	4	0
383	1	0	Laboratory Technician	2	20	42	3	0
384	1	1	Laboratory Technician	5	16	53	4	0
385	1	1	Nurse	2	12	59	5	1
386	1	0	Doctor	3	15	42	3	1
387	1	0	Doctor	0	16	37	3	1
388	1	0	Doctor	3	13	43	3	1
388	2			3	12			1
388	3			0	10			1
388	4			3	12			1
389	1	0	Doctor	0	9	24	2	1
390	1	0	Doctor	0	8	37	3	1
391	1	1	Nurse	0	15	30	2	1
392	1	1	Nurse	2	15	46	4	0
393	1	1	Nurse	3	10	45	4	0
394	1			4	19			1
395	1	1	Doctor	0	13	29	2	1
396	1	1	Nurse	12	21	61	5	1
397	1	1	Nurse	2	22	61	5	1
398	1	1	Nurse	10	29	71	5	1
399	1	0	Doctor	1	16	38	3	1
399	2			3	17			1
399	3			5	14			1
399	4			3	14			1
400	1	1	Nurse	5	13	45	4	0
401	1	1	Nurse	6	14	59	5	1
402	1	1	Nurse	2	13	39	3	0
402	2			2	16			1
402	3			1	15			1
403	1			0	16			1
403	2			0	14			1
403	3			1	13			0
403	4			1	14			1
404	1	1	Office Worker	1	15	49	4	1
405	1	0	Doctor	0	13	34	3	0
405	2			1	12			1
405	3			1	11			1
406	1	1	Nurse	4	16	58	5	1
407	1	1	Nurse	9	17	59	5	1
408	1	0	Doctor	6	17	52	4	0
408	2			0	15			0
408	3			0	18			0
409	1	1	Doctor	0	16	20	1	1
410	1	1	Nurse	2	24	59	5	1
410	2			6	22			1
411	1	0	Doctor	8	24	62	5	1
412	1	0	Doctor	2	10	43	3	1
413	1	1	Nurse	10	28	71	5	1
414	1	1	Nurse	0	11	36	3	1
415	1	1	Nurse	2	17	56	5	1
415	2			6	18			1
415	3			1	19			1
416	1	1	Nurse	9	16	59	5	1
416	2			9	17			0
416	3			4	17			1
417	1	1	Nurse	21	24	73	5	1
418	1	1	Nurse	4	15	36	3	1
419	1	1	Occupational Therapist	9	25	50	4	0
419	2			10	22			0
420	1	0	Speech-Language Therapist	7	15	61	5	1
420	2			7	14			1
420	3			5	14			1
421	1	1	Occupational Therapist	8	13	49	4	1
421	2			4	14			1
421	3			1	11			0
422	1	1	Occupational Therapist	4	19	46	4	0
422	2			1	22			0
422	3			2	21			0
422	4			1	20			0
423	1	1	Nurse	0	11	47	4	1
424	1	1	Physical Therapist	9	21	60	5	1
425	1	0	Physical Therapist	3	14	43	3	0
426	1	1	Occupational Therapist	15	20	65	5	1
427	1			2	18			1
428	1	1	Nurse	19	26	63	5	1
429	1	1	Nurse	3	18	50	4	1
430	1	1	Nurse	19	18	69	5	1
431	1	1	Nurse	7	28	67	5	1
432	1	1	Nurse	9	23	56	5	0
433	1	1	Nurse	3	15	46	4	1
434	1	1	Nurse	2	17	52	4	1
435	1	1	Nurse	5	26	60	5	1
436	1	1	Nurse	2	20	56	5	1
437	1			1	20			1
438	1	1	Nurse	19	22	65	5	1
439	1			6	18			1
440	1	1	Nurse	6	23	67	5	1
441	1	0	Nurse	1	16	54	5	1
442	1	1	Nurse	7	33	59	5	1
443	1	1	Nurse	11	20	70	5	1
444	1	1	Nurse	1	12	58	5	1
445	1	1	Nurse	3	18	49	4	1
446	1	1	Nurse	9	25	68	5	1
447	1	1	Nurse	0	18	44	3	1
448	1	1	Nurse	3	18	49	4	1
449	1	1	Nurse	3	16	58	5	1
450	1	1	Nurse	6	29	56	5	0
451	1	1	Speech-Language Therapist	6	21	56	5	1
452	1			3	26			1
453	1	0	Physical Therapist	5	15	59	5	1
454	1			0	14			0
455	1	1	Doctor	5	18	42	3	0
456	1	1	Speech-Language Therapist	4	16	48	4	1
457	1			0	16			0
458	1	0	Physical Therapist	0	16	40	3	1
459	1	1	Occupational Therapist	19	15	61	5	0
460	1	0	Occupational Therapist	0	15	38	3	0
461	1	0	Occupational Therapist	2	19	44	4	1
462	1	1	Office Worker	3	16	55	5	0
463	1	1	Physical Therapist	0	15	35	3	1
464	1	0	Doctor	1	20	52	4	1
465	1	1	Doctor	5	15	39	3	0
466	1	0	Physical Therapist	4	21	43	3	1
467	1	0	Occupational Therapist	2	13	56	5	0
468	1	0	Physical Therapist	4	7	48	4	1
469	1			5	26			0
470	1	0	Speech-Language Therapist	0	10	45	4	1
471	1	0	Physical Therapist	10	19	56	5	1
472	1			0	11			1
473	1	1	Office Worker	0	16	46	4	0
474	1	1	Physical Therapist	10	18	60	5	0
475	1	0	Occupational Therapist	5	12	61	5	0
476	1	1	Nurse	1	19	51	4	1
477	1	1	Nurse	7	21	53	4	1
478	1	1	Nurse	0	16	43	3	1
479	1			10	22			1
480	1	0	Doctor	1	16	43	3	1
481	1	0	Doctor	2	13	41	3	1
482	1	0	Doctor	7	15	50	4	0
483	1	1	Nurse	17	14	61	5	1
484	1			4	20			1
484	2			5	21			1
484	3			5	14			1
485	1	1	Nurse	3	24	61	5	1
486	1			7	19			1
487	1	1	Nurse	12	22	53	4	1
488	1	1	Nurse	2	18	58	5	1
489	1	1	Nurse	6	15	55	5	1
490	1	1	Nurse	1	18	33	2	1
491	1	1	Nurse	2	18	50	4	1
492	1	1	Nurse	1	22	62	5	1
493	1			3	26			1
494	1			9	22			1
495	1	1	Nurse	0	16	39	3	0
496	1	1	Public Health Nurse	1	11	33	2	0
497	1			0	9			0
498	1	1	Nurse	3	19	53	4	1
498	2			2	15			1
498	3			1	15			1
498	4			1	13			1
498	5			0	12			1
499	1	1	Nurse	4	22	43	3	1
500	1	1	Nurse	4	18	60	5	1
501	1	1	Nurse	3	15	45	4	1
502	1	1	Nurse	10	22	53	4	1
503	1	1	Nurse	8	28	55	5	1
504	1	1	Nurse	5	30	62	5	1
504	2			4	20			0
505	1	1	Nurse	10	21	56	5	1
506	1	1	Nurse	23	12	67	5	1
506	2			23	18			0
506	3			24	16			0
506	4			6	15			0
506	5			7	18			1
507	1	1	Nurse	3	19	47	4	1
507	2			9	21			1
508	1	1	Nurse	6	23	57	5	1
508	2			6	22			1
508	3			3	12			0
509	1	1	Nurse	18	17	67	5	0
509	2			9	18			0
509	3			11	19			0
509	4			12	25			0
510	1	1	Psychologist	5	11	41	3	0
510	2			8	17			1
511	1	0	Laboratory Technician	16	17	74	5	0
511	2			19	22			0
512	1	0	Office Worker	8	16	53	5	0
512	2			6	17			0
512	3			8	16			0
513	1	1	Nurse	20	31	72	5	1
513	2			11	24			1
513	3			7	19			1
514	1	0	Doctor	11	14	65	5	1
514	2			15	12			1
515	1	0	Physical Therapist	14	20	65	5	1
516	1	0	Radiological Technician	9	29	51	4	1
517	1	1	Nurse	8	20	52	4	1
517	2			9	25			0
518	1	0	Occupational Therapist	4	17	56	5	0
519	1	0	Physical Therapist	4	20	46	4	0
519	2			0	15			0
519	3			2	16			0
520	1	1	Public Health Nurse	14	31	75	5	1
520	2			8	27			1
520	3			22	30			0
520	4			22	33			0
521	1	1	Nurse	19	32	73	5	1
521	2			22	31			1
522	1	1	Nurse	4	21	38	3	1
522	2			1	22			1
523	1	1	Nurse	0	16	51	4	1
523	2			16	22			1
523	3			1	17			0
523	4			2	17			1
523	5			1	13			1
524	1	1	Nurse	6	30	60	5	1
524	2			6	23			1
524	3			7	14			0
524	4			4	19			0
524	5			4	21			0
525	1	1	Nurse	14	26	60	5	1
525	2			6	20			1
526	1	1	Nurse	5	19	54	4	1
527	1	1	Nurse	6	24	45	4	1
527	2			5	15			1
527	3			1	15			1
527	4			2	15			1
528	1	0	Carer	2	15	48	4	1
529	1	1	Nurse	6	24	62	5	1
529	2			12	25			1
529	3			8	23			0
529	4			7	24			0
529	5			11	21			0
530	1	1	Carer	12	27	66	5	1
530	2			11	30			0
531	1	1	Nurse	12	23	66	5	1
531	2			16	20			1
531	3			12	21			1
532	1	1	Nurse	10	14	62	5	1
533	1	1	Nurse	15	31	76	5	1
533	2			18	31			0
533	3			11	22			0
533	4			7	17			0
534	1	1	Nurse	6	15	52	4	1
534	2			6	15			1
534	3			2	16			1
534	4			4	24			0
534	5			5	23			1
534	6			5	23			1
535	1	1	Nurse	22	27	65	5	1
535	2			24	17			0
535	3			14	16			0
536	1	1	Nurse	20	29	67	5	1
537	1	0	Radiological Technician	17	18	60	5	1
538	1	1	Nurse	4	17	44	3	1
539	1	1	Nurse	18	28	57	5	1
540	1	1	Nurse	9	27	50	4	1
541	1			6	22			0
542	1			2	17			0
543	1			13	26			1
544	1			0	9			0
545	1			11	21			1
